# Supplementary material for: N‐glycan signatures identified in tumor interstitial fluid and serum of breast cancer patients: association with tumor biology and clinical outcome
Source: Mol Oncol. 2018 May 14;12(6):972–90. doi: 10.1002/1878-0261.12312 (PMC5983225; doi:10.1002/1878-0261.12312)
Supplement: Supplementary file 5 — Table S2. Complete characteristics of 85 breast cancer patients enrolled in the study. [file MOL2-12-972-s005.xlsx]

## Sheet: Supplementary Table 2
Supplementary Table 2. Complete characteristics of 85 breast cancer patients enrolled in the study
Sample ID (85)	TIF: (85 samples)	NIF: (54 samples, all have a paired TIF)	Serum: 28 samples, all have a paired TIF and 21 are overlapping triplets, TIF/NIF/Serum	Age (median 65.8)	Type (D:64/L:17/Others:4)	Size (mm)	Gr (Gr1:8/Gr2:41/Gr3:34/ND:2)	Her2 (IHC)	Her2 (FISH)	ALN	ER (cut-off ≥1%)	PgR (cut-off ≥1%)	Ki67 (%)	Tumor subtype	Reccurency (Date until 10.08.2014: D.M.Y)	Outcome (Date until 10.08.2014 from National Regestry, D.M.Y)	Primary cause of death due to the BC	CD45 (1+-3+ scoring as specified in Materials and Methods)	CD3 (1+-3+ scoring as specified in Materials and Methods)	CD4 (1+-3+ scoring as specified in Materials and Methods)	CD8 (1+-3+ scoring as specified in Materials and Methods)	CD68 (1+-3+ scoring as specified in Materials and Methods)
44	+			42	D	70	2	1+		Pos (7/11)	ER+	PgR+	Neg	Luminal A	31.01.06	Dead 12.09.06	Malignant neoplasm of breast	ND	ND	ND	ND	ND
50	+			46	D	26	2	3+		Pos (2/10)	ER+	PgR+	Neg	Luminal B/HER2 enriched	04.09.07	Dead 26.03.08	Malignant neoplasm of breast	ND	ND	ND	ND	ND
52	+			80	L	40	2	3+		Neg (0/11)	ER-	PgR-	No block left	HER2	24.10.11	Dead 06.10.13		0/1+	0/1+	0/1+	0/1+	0/1+
54	+			88	D	40	1	1+		Pos (1/7)	ER+	PgR-	4.1	Luminal A		Dead 03.12.05	Malignant neoplasm of breast	0/1+	0/1+	0/1+	0/1+	2+
55	+		+	46	D	50	2	0		Pos (4/22)	ER+	PgR+	4.2	Luminal A				0/1+	0/1+	0/1+	0/1+	1+
57	+			66	D	30	3	3+		Pos (27/31)	ER-	PgR-	38.3	HER2				ND	ND	ND	ND	ND
58	+		+	38	D	20	3	3+		Pos (9/20)	ER-	PgR-	21.4	HER2				2+	1+	0/1+	2+	1+
60	+			72	D	30	2	2+	1.2	Pos (3/14)	ER+	PgR-	7.5	Luminal A				1+	1+	1+	0/1+	1+
61	+			99	D	40	2	2+	1.5	Pos (7/11)	ER+	PgR+	4.5	Luminal A		Dead 05.06.06	Malignant neoplasm of breast	0/1+	0/1+	0/1+	0/1+	0/1+
62	+			85	L	25	2	2+	1.31	Pos (1/13)	ER+	PgR+	4.9	Luminal A		Dead 09.08.05		1+	1+	0/1+	1+	0/1+
63	+			92	D	16	2	2+	1.46	Neg (0/13)	ER+	PgR+	2.6	Luminal A		Dead 27.07.12		1+	1+	0/1+	0/1+	1+
64	+	+		52	Tubular	23	1	1+		Pos (23/25)	ER+	PgR+	5.8	Luminal A				1+	1+	1+	1+	0/1+
65	+			81	L	50	1	1+		Pos (4/15)	ER+	PgR+	0.7	Luminal A		Dead 30.03.12	Malignant neoplasm of breast	1+	1+	0/1+	0/1+	0/1+
66	+			60	L	70	2	1+		Neg (0/10)	ER+	PgR+	7	Luminal A				0/1+	0/1+	0/1+	0/1+	0/1+
67	+			78	L	22	2	0		Neg (0/7)	ER+	PgR+	2.9	Luminal A				1+	0/1+	1+	1+	0/1+
69	+			86	D	25	2	0		Pos (3/15)	ER+	PgR+	3.8	Luminal A		Dead 16.10.13		2+	1+	1+	1+	0/1+
70	+			83	D	33	3	3+		Pos (3/11)	ER-	PgR-	21	HER2	05.05.06	Dear 21.02.09	Malignant neoplasm of breast	3+	1+	2+	1+	1+
72	+	+		52	D	25	3	2+	2.75	Pos (1/15)	ER+	PgR+	15.3	Luminal B/HER2 enriched	31.08.05	Dead 21.12.09	Malignant neoplasm of breast	1+	1+	1+	1+	2+
73	+			75	L	50	1	1+		Pos (14/15)	ER+	PgR-	3.8	Luminal A		Dead 25.01.08	Malignant neoplasm of breast	1+	1+	1+	1+	0/1+
74	+	+	+	49	D	21	3	1+		Pos (3/22)	ER-	PgR-	No block left	TNBC				ND	ND	0/1+	ND	ND
76	+	+		76	D	30	2	2+	1.21	Neg (0/20)	ER+	PgR-	5.1	Luminal A		Dead 31.07.11	Malignant neoplasm of breast	0/1+	0/1+	0/1+	0/1+	1+
77	+			62	L	30	2	2+	1.39	Pos (11/17)	ER+	PgR-	5.6	Luminal A	05.12.05: Bronchi mucosa and malignant tumor cells (cytologi)	Dead 31.03.06	Malignant neoplasm of breast	0/1+	0/1+	0/1+	1+	2+
78	+	+		31	D	32	3	0		Pos (14/17)	ER-	PgR-	8.8	TNBC		Dead 25.06.08	Malignant neoplasm of breast	3+	0/1+	3+	2+	2+
79	+	+		56	Apocrine (TNBC)	35	1	1+		Neg (0/17)	ER-	PgR-	56	Apocrine (TNBC)				0/1+	1+	1+	1+	3+
80	+	+		41	D	40	3	3+		Pos (1/15)	ER+	PgR+	18.5	Luminal B/HER2 enriched	09.05.12 and 05.08.13			2+	0/1+	1+	0/1+	2+
81	+	+		39	L	50	2	1+		Pos (8/15)	ER+	PgR+	2.8	Luminal A	13.05.13			1+	1+	1+	1+	0/1+
83	+	+		57	D	45	2	2+	1.19	Pos (10/16)	ER+	PgR+	12.1	Luminal A	23.03.10	Dead 31.05.12	Malignant neoplasm of breast	0/1+	0/1+	0/1+	0/1+	0/1+
84	+	+	+	38	D	18	2	0		Pos (3/11)	ER+	PgR+	15.7	Luminal B		Dead 29.12.10	Malignant neoplasm of breast	ND	ND	ND	ND	ND
85	+			80	D	30	2	2+	1.69	Pos (3/16)	ER+	PgR-	23	Luminal B		Dead 08.03.07		2+	2+	1+	2+	0/1+
86	+	+		77	D	110	2	1+		Pos (20/20)	ER+	PgR+	13	Luminal A		Dead 01.03.06	Malignant neoplasm of breast	1+	1+	1+	1+	2+
87	+	+	+	66	D	25	3	3+		Neg (0/10)	ER-	PgR-	10.3	HER2	24.02.11	Dead 16.04.11	Malignant neoplasm of breast	1+	0/1+	1+	1+	0/1+
88	+			83	D	35	2	2+	1.48	Pos (8/15)	ER+	PgR+	5.2	Luminal A		Dead 10.02.07		0/1+	1+	1+	2+	0/1+
91	+			59	D	30	2	3+		Pos (13/16)	ER+	PgR-	14.8	Luminal B/HER2 enriched		Dead 29.10.08	Malignant neoplasm of breast	1+	1+	1+	1+	1+
94	+		+	57	D	21	3	3+		Pos (3/13)	ER-	PgR-	13.3	HER2				0/1+	1+	2+	0/1+	2+
102	+	+		73	D	60	2	0		Pos (1/11)	ER+	PgR-	6.1	Luminal A				1+	0/1+	1+	0/1+	0/1+
104	+	+		67	D	55	1	1+		Pos (12/12)	ER+	PgR+	2	Luminal A	14.07.08	Dead 10.07.08	Malignant neoplasm of breast	0/1+	0/1+	0/1+	0/1+	0/1+
105	+	+		83	D	60	2	0		Pos (13/18)	ER+	PgR+	11	Luminal A		Dead 08.08.09		0/1+	0/1+	0/1+	0/1+	0/1+
106	+	+		86	D	22	2	0		Neg (0/7)	ER+	PgR+	10	Luminal A		Dead 05.07.08		2+	0/1+	1+	1+	0/1+
109	+	+		79	D	20	1	0		Pos (4/10)	ER+	PgR+	3.6	Luminal A				0/1+	0/1+	0/1+	0/1+	0/1+
110	+			82	D	40	2	2+	0.14	Pos (18/18)	ER+	PgR-	4.4	Luminal A				0/1+	0/1+	0/1+	0/1+	0/1+
111	+	+		51	D	23	2	3+		Pos (3/9)	ER-	PgR-	5.3	HER2				1+	0/1+	0/1+	0/1+	0/1+
112	+			46	D	15	2	0		Neg (0/15)	ER+	PgR+	7.3	Luminal A				1+	0/1+	2+	0/1+	0/1+
113	+	+		83	D	15	3	3+		Pos (20/20)	ER-	PgR-	15	HER2		Dead 12.06.06	Malignant neoplasm of breast	ND	ND	ND	ND	ND
115	+	+		79	L	22	2	1+		Pos (4/10)	ER+	PgR+	8.8	Luminal A		Dead 28.02.08		1+	0/1+	0/1+	0/1+	0/1+
116	+	+		84	D	60	3	2+	1.33	Pos (19/22)	ER+	PgR-	26	Luminal B		Dead 04.03.07		2+	0/1+	2+	0/1+	1+
117	+	+	+	74	D	30	3	1+		Pos (8/15)	ER+	PgR+	6.5	Luminal A				0/1+	0/1+	0/1+	0/1+	0/1+
118	+	+		83	L	33	2	1+		Pos (10/12)	ER+	PgR+	10.4	Luminal A		Dead 04.01.08		2+	0/1+	0/1+	0/1+	2+
119	+			79	D	35	3	1+		Pos (10/10)	ER+	PgR+	11.8	Luminal A	27.01.07	Dead 29.12.10	Malignant neoplasm of breast	1+	1+	0/1+	1+	1+
120	+	+		62	D	17	3	0		Pos (3/9)	ER-	PgR-	16	TNBC				3+	3+	3+	1+	2+
122	+			73	D	18	1	1+		Pos (5/10)	ER+	PgR+	1.5	Luminal A				2+	0/1+	2+	0/1+	1+
124=123a	+	+		58	L	25	3	3+		Pos (14/24)	ER+	PgR+	8.3	Luminal B/HER2 enriched	26.03.09			1+	0/1+	0/1+	0/1+	1+
125	+			68	L	40	2	1+		Neg (0/14)	ER+	PgR+	3.2	Luminal A				0/1+	0/1+	0/1+	0/1+	1+
127	+	+	+	57	D	38	2	2+	2.27	Pos (1/13)	ER+	PgR-	13.2	Luminal B/HER2 enriched				3+	3+	3+	1+	2+
128	+		+	84	D	21	2	0		Neg (0/19)	ER+	PgR+	10.4	Luminal A		Dead 13.02.14		3+	3+	3+	2+	2+
129	+			76	D	100	2	0		Pos (3/5)	ER+	PgR-	8.9	Luminal A				1+	0/1+	2+	0/1+	2+
131	+	+		75	D	25	3	2+	6.1	Pos (3/5)	ER+	PgR+	18.7	Luminal B/HER2 enriched		Dead 15.03.11		3+	2+	3+	2+	1+
133	+	+	+	77	D	28	3	1+		Pos (4/10)	ER+	PgR+	22.7	Luminal B		Dead 25.08.09	Malignant neoplasm of breast	2+	2+	0/1+	1+	2+
152	+	+	+	67	D	55	2	1+		Pos (3/14)	ER+	PgR-	11.3	Luminal A				2+	2+	2+	2+	1+
155	+	+	+	67	D	50	2	1+		Pos (4/10)	ER+	PgR+	7.2	Luminal A				0/1+	0/1+	0/1+	1+	2+
156	+	+	+	45	L	50	2	0		Pos (3/9)	ER+	PgR+	10.2	Luminal A	24.05.12			1+	1+	1+	1+	1+
157	+	+	+	75	L	19	2	1+		Pos (1/10)	ER+	PgR+	1.6	Luminal A				1+	0/1+	0/1+	0/1+	1+
158	+	+	+	53	D	32	3	0		Neg (0/1)	ER-	PgR-	22	TNBC				1+	1+	2+	1+	2+
161	+	+		50	D	40	3	0		Pos (4/10)	ER-	PgR-	67.6	TNBC				3+	1+	2+	3+	2+
199	+	+	+	58	L	16	2	0		Pos (1/35)	ER+	PgR-	5.5	Luminal A				3+	3+	3+	3+	1+
200	+	+		74	D	25	3	1+		Neg (0/1)	ER-	PgR-	12.2	TNBC	31.01.14			2+	2+	0/1+	1+	0/1+
201	+	+	+	29	D	10	3	2+	1.00	Pos (2/22)	ER+	PgR+	2.2	Luminal A				1+	0/1+	1+	1+	0/1+
202	+	+	+	90	D	22	2	0		Neg (0/1)	ER+	PgR+	20.5	Luminal B		Dead 18.01.12		1+	0/1+	0/1+	0/1+	1+
203	+		+	43	D	35	3	0		Pos (5/10)	ER+	PgR+	26.8	Luminal B				1+	0/1+	1+	1+	2+
223	+	+	+	44	D	35	3	3+		Neg (0/3)	ER-	PgR-	17.1	HER2				1+	2+	2+	1+
229	+		+	47	D	45	3	1+		Pos (1/13)	ER-	PgR-	78	TNBC				1+	0/1+	3+	1+	1+
231	+	+		35	D	25	3	2+	1.03	Pos (1/13)	ER+	PgR+	34.2	Luminal B	20.09.13			1+	1+	1+	1+	1+
232	+	+		36	D	35	3	0		Pos (1/3)	ER+	PgR-	79.9	Luminal B				3+	3+	3+	2+	1+
234	+	+		67	D	28	3	2+	0.96	Neg (0/2)	ER-	PgR-	50.6	TNBC				2+	2+	2+	1+	0/1+
235	+	+	+	70	L	30	2	2+	1.08	Neg (0/11)	ER+	PgR-	3.6	Luminal A				3+	3+	3+	2+	0/1+
237	+	+	+	66	D	24	3	1+		Pos (7/13)	ER-	PgR-	66.2	TNBC	03.09.12	Dead 07.04.13		1+	1+	1+	0/1+	1+
258	+	+	+	69	D	22	3	1+		Pos (11/14)	ER+	PgR-	13.4	Luminal A				2+	1+	1+	1+	3+
264	+	+	+	90	D	40	3	3+		Pos (25/25)	ER+	PgR-	11.3	Luminal B/HER2 enriched	04.04.13			1+	2+	2+	2+	2+
279	+	+		44	L	70	2	1+		Pos (13/16)	ER+	PgR+	18.6	Luminal B				0/1+	0/1+	1+	1+	0/1+
289	+	+		90	Metaplastic adenosquamous carcinoma	75		2+	0.98	Pos (9/10)	ER-	PgR-	88	TNBC		Dead 14.05.12	Malignant neoplasm of breast	0/1+	2+	1+	2+	3+
290	+	+		74	D	30	2	2+	1.28	Pos (7/14)	ER+	PgR+	100	Luminal B				1+	0/1+	0/1+	0/1+	1+
293	+	+	+	71	D	26	3	2+	1.44	Pos (1/11)	ER+	PgR+	54	Luminal B				1+	0/1+	0/1+	1+	1+
295	+	+		60	D	34	3	2+	1.26	Pos (22/23)	ER+	PgR+	73.6	Luminal B		Dead 20.03.13		0/1+	0/1+	0/1+	0/1+	2+
302	+	+	+	85	D	29	3	2+	1.36	Pos (1/4)	ER+	PgR+	13.9	Luminal A				0/1+	0/1+	0/1+	0/1+	0/1+
374	+	+		74	Metaplastic carcinoma	50		2+	Norm	Neg (0/1)	ER-	PgR-	13.3	TNBC				2+	2+	2+	1+	2+
383	+	+	+	55	D	45	3	1+		Pos (5/16)	ER-	PgR-	65.4	TNBC	12.08.14			3+	1+	2+	1+	1+
