# Supplementary material for: N‐glycan signatures identified in tumor interstitial fluid and serum of breast cancer patients: association with tumor biology and clinical outcome
Source: Mol Oncol. 2018 May 14;12(6):972–90. doi: 10.1002/1878-0261.12312 (PMC5983225; doi:10.1002/1878-0261.12312)
Supplement: Supplementary file 6 — Table S3. Glycan peaks and corresponding N‐glycan features. [file MOL2-12-972-s006.xlsx]

## Sheet: Supplementary Table 3
Supplementary Table 3. Glycan peaks and corresponding N-glycan features.
Glycan label		GU	Glycans	Features
				highM	coreF	oaF	A1	A2	A3	A4	G0	G1	G2	G3	G4	S0	S1	S2	S3	S4
GP1	1	4.847	A1
GP2	2	5.342	M4
	3	5.405	FA1
	4	5.405	A2
GP3	5	5.608	A1[6]G1
GP4	6	5.782	A2B
	7	5.782	A1[3]G1
GP5	8	5.883	FA2
GP6	9	6.18	M5	0.5	0.5			0.5			0.5
	10	6.243	FA2B
	11	6.243	FA1[6]G1
	12	6.243	A2[6]G1
	13	6.382	FA1[3]G1
	14	6.382	A2[3]G1
GP7	15	6.554	A2[6]BG1
GP8	16	6.711	A2[3]BG1
	17	6.711	FA2[6]G1
	18	6.711	M4A1G1
GP9	19	6.838	FA2[3]G1
GP10	20	6.954	FA2[6]BG1
GP11	21	7.08	FA2[3]BG1
	22	7.08	M6 D1 or D2
	23	7.08	M6 D3
GP12	24	7.204	A1[3]G1S[3]1				0.5	0.5			0.5	0.5
	25	7.204	A2G2
GP13	26	7.375	A1[3]G1S[6]1
	27	7.375	A2BG2
GP14	28	7.624	M5A1G1
	29	7.624	FA2G2
	30	7.624	A2[3]G1S[3]1
	31	7.624	A2[3]G1S[6]1
	32	7.624	FA1G1S[3]1
	33	7.624	FA1G1S[6]1
GP15	34	7.762	FA2BG2
	35	7.762	M7 D3
	36	7.762	A2[6]BG1S[3]1
	37	7.762	A2[6]BG1S[6]1
GP16	38	7.924	A2[3]BG1S[3]1
	39	7.924	A2[3]BG1S[6]1
	40	7.924	FA2[6]G1S[3]1
	41	7.924	FA2[6]G1S[6]1
	42	7.924	M4A1G1S[3]1
	43	7.924	M4A1G1S[6]1
	44	7.924	M7 D1
GP17	45	8.025	FA2[3]G1S[3]1
	46	8.025	FA2[3]G1S[6]1
	47	8.025	FA2[6]BG1S[3]1
	48	8.025	FA2[6]BG1S[6]1
GP18	49	8.2	FA2[3]BG1S[3]1
	50	8.2	FA2[3]BG1S[6]1
GP19	51	8.375	A2G2S[3]1
	52	8.375	A2G2S[6]1
	53	8.375	A3G3
GP20	54	8.529	A2BG2S[3]1
	55	8.529	A2BG2S[6]1
GP21	56	8.625	M5A1G1S[3]1				0.5	0.5				0.5	0.5
	57	8.625	M5A1G1S[6]1
	58	8.625	FA3G3
	59	8.625	M8 D2,D3
	60	8.625	*A2G2S[3]1
GP22	61	8.796	FA2G2S[3]1
	62	8.796	FA2G2S[6]1
	63	8.796	M8 D1,D3
GP23	64	9.016	FA2BG2S[3]1
	65	9.016	FA2BG2S[6]1
GP24	66	9.205	A2F1G2S[3]1
	67	9.205	A2F1G2S[6]1
	68	9.205	*A2G2S[3,3]2
	69	9.205	*A2G2S[3,6]2
	70	9.205	*FA2G2S[3,3]2
GP25	71	9.434	A3G3S[3]1
	72	9.434	A3G3S[6]1
	73	9.434	M9
	74	9.623	A3BG3S[3]1
	75	9.623	A3BG3S[6]1
	76	9.623	A2G2S[3,3]2
	77	9.623	A2G2S[3,6]2
	78	9.623	A2G2S[6,6]2
GP26	79	9.794	FA3G3S[3]1
	80	9.794	FA3G3S[6]1
	81	9.794	FA3BG3S[3]1
	82	9.794	A2BG2S[3,3]2
	83	9.794	A2BG2S[3,6]2
	84	9.794	A2BG2S[6,6]2
GP27	85	10.042	A3F1G3S[3]1
	86	10.042	FA2G2S[3,3]2
	87	10.042	FA2G2S[3,6]2
	88	10.042	FA2G2S[6,6]2
GP28	89	10.171	FA2BG2S[3,3]2
	90	10.171	FA2BG2S[3,6]2
	91	10.171	FA2BG2S[6,6]2
	92	10.171	A2F1G2S[3,3]2
	93	10.171	A2F1G2S[3,6]2
	94	10.171	A2F1G2S[6,6]2
	95	10.171	M9Glc
GP29	96	10.311	A3G3S[3,3]2
	97	10.311	A3G3S[3,6]2
	98	10.311	A3G3S[6,6]2
	99	10.433	A3BG3S[3,3]2
	100	10.433	A3BG3S[3,6]2
	101	10.433	A3BG3S[6,6]2
GP30	102	10.603	A4G4S[3]1
GP31	103	10.774	FA3G3S[3,3]2
	104	10.774	FA3G3S[3,6]2
	105	10.774	FA3G3S[6,6]2
	106	10.774	*A3G3S[3,3]2
GP32	107	10.958	*A3G3S[3,3,3]3
	108	10.958	A3F1G3S[3,3]2
	109	10.958	A4G4S[6]1
GP33	110	11.135	*A3G3S[3,3,6]3
	111	11.135	*A3G3S[3,6,6]3
	112	11.135	*A3BG3S[3,3,3]3
	113	11.135	*A3BG3S[3,3,6]3
	114	11.135	*A3BG3S[3,6,6]3
GP34	115	11.282	*FA3G3S[3,3,3]3
	116	11.282	*FA3BG3S[3,3,3]3
	117	11.542	A4G4S[3,6]2
	118	11.542	A3G3S[3,3,3]3
	119	11.542	A3G3S[3,3,6]3
	120	11.542	A3G3S[3,6,6]3
	121	11.542	A3G3S[6,6,6]3
GP35	122	11.722	A3BG3S[3,3,3]3
	123	11.722	A3BG3S[3,3,6]3
	124	11.722	A3BG3S[6,6,6]3
GP36	125	11.886	FA3G3S[3,3,3]3
	126	11.886	FA3G3S[3,3,6]3
	127	11.886	FA3G3S[3,6,6]3
	128	11.886	FA3G3S[6,6,6]3
GP37	129	12.028	*A3G3S[3,3,3]3
	130	12.028	*A3G3S[3,3,6]3
	131	12.028	*A3G3S[3,6,6]3
	132	12.028	A3F1G3S[3,3,3]3
	133	12.028	A3F1G3S[3,3,6]3
	134	12.028	FA3BG3S[3,3,3]3
	135	12.028	FA3BG3S[6,6,6]3
GP38	136	12.146	A4G4S[3,3,3]3
	137	12.146	A3F1G3S[3,6,6]3
GP39	138	12.325	A4G4S[3,3,6]3
	139	12.325	A4G4S[3,6,6]3
GP40	140	12.479	A4F1G3S[3,3,3]3
	141	12.479	A3F2G3S[3,3,3]3
	142	12.479	A4F1G3S[3,3,6]3
	143	12.479	A4F1G3S[3,6,6]3
GP41	144	12.674	A3F2G3S[3,3,6]3			0.33
	145	12.674	A4F2G3S[3,3,3]3
	146	12.674	A4F2G3S[3,3,6]3
	147	12.674	*A4G4S[3,3,3,3]4
	148	12.776	A4G4S[3,3,3,3]4
GP42	149	12.957	A4G4S[3,3,3,6]4
GP43	150	13.273	*A4G4S[3,3,3,6]4
	151	13.273	A4G4S[3,3,6,6]4
	152	13.273	A4G4S[3,6,6,6]4
GP44	153	13.469	*A4G4S[3,3,3,3]4		0.5
	154	13.469	FA4G4S[3,3,3,3]4
	155	13.469	FA4G4S[3,3,3,6]4
	156	13.469	A4BG4S[3,3,6,6]4
GP45	157	13.822	A4F1G4S[3,3,3,3]4
	158	13.822	A4F1G4S[3,3,3,6]4
	159	13.822	A4F1G4S[3,3,6,6]4
	160	13.822	A4F1G4S[3,6,6,6]4
GP46	161	13.99	A4G4LacS[3,3,3,3]4			0.33
	162	13.993	A4G4LacS[3,3,3,6]4
	163	13.993	A4F2G4S[3,3,3,3]4
	164	13.993	A4F2G4S[3,3,6,6]4
	165	14.434	A4F3G4S[3,3,3,3]4

## Sheet: Table legend
Figure legend for the Supplementary table 3. Glycan peaks and corresponding N-glycan composition. Major glycans structures within each pick (GP1- to GP46) are highlighted based on the data published (34). Structure abbreviations: all N-glycans have two core GlcNAcs; F at the start of the abbreviation indicates a core fucose α1,6-linked to the inner GlcNAc; Mx, number (x) of mannose on core GlcNAc…
