# Supplementary material for: N‐glycan signatures identified in tumor interstitial fluid and serum of breast cancer patients: association with tumor biology and clinical outcome
Source: Mol Oncol. 2018 May 14;12(6):972–90. doi: 10.1002/1878-0261.12312 (PMC5983225; doi:10.1002/1878-0261.12312)
Supplement: Supplementary file 7 — Table S4. N‐glycans identified as differentially abundant between samples with high and low tumor TILs. N‐glycans are reported with associated log fold changes and adjusted P‐values. [file MOL2-12-972-s007.xlsx]

## Sheet: Supplementary Table 4
Supplemenatry Table 4. N-glycans identified as differentially abundant between samples with high and low tumor TILs. N-glycans are reported with associated log fold changes and adjusted p-values.
N-glycans differentially abundant in samples originating from biopsies with high (+2/+3) CD45+ TIL status, compared to samples with low (0/+1) CD45+ TIL status.
N-Glycan label	logFC	P.Value	FDR	Direction in samples with high CD45 status
S0	0.56	0.008322	0.0424	up
G1	0.50	0.006227	0.0436	up
GP38	-0.81	0.000906	0.0190	down
GP41	-0.80	0.000195	0.0119	down
GP45	-0.66	0.000377	0.0119	down
S4	-0.58	0.001614	0.0254	down
G4	-0.48	0.003243	0.0340	down
A4	-0.48	0.003243	0.0340	down
outerarmF	-0.42	0.004345	0.0357	down
GP25	-0.36	0.004539	0.0357	down
N-glycans differentially abundant in samples originating from biopsies with high (+2/+3) CD4+ TIL status, compared to samples with low (0/+1) CD4+ TIL status.
Glycan label	logFC	P.Value	FDR	Direction in samples with high CD4 status
A1	1.02	1.4e-02	0.04647	up
G0	0.82	2.5e-03	0.01459	up
GP6	0.72	7.6e-03	0.03142	up
S0	0.71	1.0e-03	0.00716	up
G1	0.63	5.2e-04	0.00570	up
highM	0.59	1.1e-02	0.04197	up
GP21	0.36	1.3e-02	0.04525	up
GP41	-0.96	9.2e-06	0.00058	down
GP38	-0.90	5.4e-04	0.00570	down
GP45	-0.72	1.6e-04	0.00490	down
S4	-0.68	2.5e-04	0.00530	down
GP37	-0.65	3.5e-03	0.01821	down
GP43	-0.55	8.0e-03	0.03142	down
G4	-0.55	9.3e-04	0.00716	down
A4	-0.55	9.3e-04	0.00716	down
outerarmF	-0.52	5.2e-04	0.00570	down
GP25	-0.41	1.9e-03	0.01226	down
S3	-0.37	4.4e-03	0.02118	down
GP32	-0.33	1.6e-02	0.04941	down
S2	-0.24	7.2e-03	0.03142	down
