# Supplementary material for: N‐glycan signatures identified in tumor interstitial fluid and serum of breast cancer patients: association with tumor biology and clinical outcome
Source: Mol Oncol. 2018 May 14;12(6):972–90. doi: 10.1002/1878-0261.12312 (PMC5983225; doi:10.1002/1878-0261.12312)
Supplement: Supplementary file 8 — Table S5. N‐glycans with significantly correlated abundances between paired TIF and serum samples. N‐glycans are reported with associated pearsons correlation score and adjusted P‐value. [file MOL2-12-972-s008.xlsx]

## Sheet: Supplemenatry Table 5
Supplementary Table 5. N-glycans with significantly correlated abundances between paired TIF and serum samples. N-glycans are reported with associated pearsons correlation score and adjusted p-value.
Significant correlations between N-glycan abundances in TIF and corresponding serum. N-glycans identified as differentially abundant between TIF vs. NIF.
Glycan label	Correlation	P.value	FDR
GP28	0.74	6.31e-06	0.000208
GP9	0.62	4.60e-04	0.005086
GP37	0.61	5.83e-04	0.005086
GP38	0.58	1.11e-03	0.007343
GP8	0.54	3.24e-03	0.017827
coreF	0.52	5.06e-03	0.023866
GP14	0.48	9.70e-03	0.039999
GP23	0.42	2.55e-02	0.076389
GP1	-0.61	6.16e-04	0.005086
Significant correlations between N-glycan abundances in TIF and corresponding serum. N-glycans identified as differentially abundant between high and low CD4 and CD45 immune status.
Glycan label	Correlation	P.value	FDR
GP37	0.61	5.83e-04	0.005086
GP38	0.58	1.11e-03	0.006118
Significant correlations between N-glycan abundances in TIF and serum. N-glycans identified as prognostic for overall survival.
Glycan label	Correlation	P.value	FDR
GP38	0.58	0.00111	0.00668
CoreF	0.52	0.00506	0.01519
GP23	0.42	0.02546	0.05093
